# Supplementary material for: Assessment of Fibrinogen-like 2 (FGL2) in Human Chronic Kidney Disease through Transcriptomics Data Analysis
Source: Biomolecules. 2022 Dec 31;13(1):89. doi: 10.3390/biom13010089 (PMC9855364; doi:10.3390/biom13010089)
Supplement: Supplementary file 1 [file biomolecules-13-00089-s001.zip]

Archive with 1 entries (1 files):
- biomolecules-2089732-supplementary.pdf
